# Supplementary material for: scRNA-seq profiling of neonatal and adult thymus-derived CD4+ T cells by a T cell origin-time tracing model
Source: J Mol Cell Biol. 2022 Dec 20;14(12):mjac072. doi: 10.1093/jmcb/mjac072 (PMC10117164; doi:10.1093/jmcb/mjac072)
Supplement: mjac072_Supplemental_Files [file mjac072_supplemental_files.zip]

Archive with 2 entries (2 files):
- SI Figure 1209.pdf
- supplementary table 2_result list of GO pathway.rar
